# Supplementary material for: Action and Valence Modulate Choice and Choice-Induced Preference Change
Source: PLoS One. 2015 Mar 6;10(3):e0119682. doi: 10.1371/journal.pone.0119682 (PMC4352030; doi:10.1371/journal.pone.0119682)
Supplement: S1 File — (XLSX) [file pone.0119682.s001.xlsx]

## Sheet: Sheet1
	Rating change between Sessions per condition (3 factors, 8 cells)
	Experimental= Choice in Choice Session 1
	Control= Choice in Choice Session 2
Group	Experimental	Experimental	Experimental	Experimental	Control	Control	Control	Control
1=positive	Go	Go	No Go	No Go	Go	Go	No Go	No Go
2=negative valence	Chosen	Unchosen	Chosen	Unchosen	Chosen	Unchosen	Chosen	Unchosen	Choice Ratio	Mean Rating
1	0.583333	-0.0833333	1.22222	0.5	1	0.529412	0.923077	-0.333333	0.935484	3.65546
1	-0.133333	-0.466667	0.333333	-0.466667	0	-0.5	-0.1875	-0.4375	0.935484	4.25833
1	0.266667	-0.666667	0.333333	-0.133333	0.375	0.0625	-0.166667	-0.846154	1.14286	2.9661
1	-0.444444	-1.94118	-0.727273	-1.90909	-0.6	-1.6	-0.684211	-1.68421	0.935484	4.82759
1	-0.125	-1.125	0	-0.928571	-0.666667	-0.6875	0.142857	-1.15385	1.14286	4.89076
1	0.5	-0.333333	-0.384615	-0.384615	0	-0.388889	0	-0.9	1.6087	4.69492
1	-0.0555556	-0.166667	0.0833333	-0.583333	-0.176471	-0.4375	0.153846	-0.384615	1.4	6.35294
1	0.416667	-0.916667	0.444444	-0.5	0.142857	-0.928571	0.125	-0.5625	0.764706	4.70833
1	0.733333	-0.4	0.666667	-0.666667	0.357143	-0.285714	0.6875	-0.133333	0.935484	4.84034
1	0.5625	-0.6875	0.0714286	-0.285714	0.1875	-0.5625	0.307692	-0.428571	1.14286	5.01681
1	0.615385	-0.230769	0.588235	-0.4375	0.0909091	-0.272727	0.111111	-0.222222	0.714286	5.61864
1	0.2	-1.45	0	-1.8	0	-0.625	0.5	-1	1.5	4.13333
1	0.647059	-0.647059	0.153846	-0.923077	0	-1.33333	-0.272727	-0.636364	1.5	4.64706
1	0.0714286	-0.785714	0.0625	-0.875	-0.0714286	-0.428571	0.25	-0.5	0.875	3.33333
1	0.222222	-0.263158	0.363636	-0.363636	-0.166667	-0.352941	-0.0833333	-0.166667	1.6087	6.26891
1	0.6	-0.4	0.6	-0.533333	0.277778	-0.611111	0.0833333	-0.333333	1.22222	3.85833
1	-0.2	-1.2	-0.4	-1.28571	-0.5625	-1.1875	-0.230769	-1.76923	1.06897	4.75214
1	0.388889	-0.222222	0	-1.27273	-0.0555556	-0.555556	-0.166667	-0.7	1.5	4.32773
1	0	-0.666667	0.52381	-0.380952	-0.0588235	-0.294118	-0.307692	-0.615385	0.764706	4.36667
1	0.642857	-0.571429	0.6875	-0.4375	0.2	-0.3	0	-0.6	0.666667	4.425
1	0.714286	-0.769231	0.4375	-1.5625	0.117647	-0.294118	-0.230769	-1.07692	1.06897	3.75833
1	0.166667	-1.27778	0.75	-0.333333	-0.117647	-0.529412	0.615385	-0.833333	1.4	3.36975
1	0.8125	-0.466667	1.07143	0.153846	0.454545	0.363636	0.833333	-0.333333	0.875	4.28205
1	1	-0.75	1	0	0.55	-0.35	0.1	-0.8	2	4.4
2	-0.125	-1.375	0.272727	-1.36364	1.5	-1.5	1.6	1.8	0.37037	5.08403
2	0.214286	-0.428571	-0.25	-0.75	-0.25	-0.3125	-0.357143	-0.307692	1	3.58824
2	0.421053	-0.315789	0.2	-0.5	-0.352941	-0.117647	-0.0833333	-0.666667	1.72727	2.97414
2	0.454545	0.181818	0.333333	-0.277778	0.0625	-0.0625	0.181818	0.727273	0.935484	2.18644
2	1.08333	0.25	1.16667	-0.166667	0.133333	0	0.733333	0.2	0.818182	3.575
2	0.210526	0.0526316	0.818182	0.272727	0.181818	-0.181818	0.947368	0.666667	1	3.16807
2	0.1875	-0.5	0.230769	0	-0.111111	-0.555556	0.45	-0.35	0.714286	2.49153
2	0.578947	0.0526316	0.545455	0.0909091	0.842105	0.0526316	0.454545	-0.636364	1.72727	2.71667
2	0.166667	-1.33333	0.545455	-0.818182	0.3	-0.761905	-0.111111	-0.625	1.85714	4
2	0.357143	-0.142857	0.375	-0.0625	0.352941	-0.235294	0.461538	0.153846	1.06897	3.43333
2	0.5	0	-0.3125	-1.125	-0.3125	-0.9375	-0.214286	-0.615385	1	3.45833
2	0.153846	0	0.176471	-0.0625	0.285714	0	0.133333	-0.133333	0.818182	3.34454
2	0.1875	-0.4375	0.571429	0	0.25	0.05	0.5	-0.1	1.5	4.45833
2	0.666667	-0.4	0.428571	-0.4	-0.0714286	-0.142857	0.25	0.0625	0.935484	3.8
2	0.1875	-0.4375	0.571429	0	0.25	0.05	0.5	-0.1	1.5	4.45833
2	-0.0526316	-0.421053	0	-0.454545	0.0588235	-0.647059	0.153846	-0.307692	1.5	4.44167
2	0.0714286	-0.285714	0.625	-0.0625	0.142857	-0.0769231	0	-0.3125	0.875	3.39496
2	0.461538	0	0.235294	-0.588235	0.111111	-0.117647	0.25	-0.166667	1.06897	2.58824
2	-0.411765	-0.647059	0.153846	-0.461538	-0.0555556	-0.470588	-0.666667	-0.666667	1.4	2.69167
2	0.0555556	-0.333333	0.25	0.166667	-0.0769231	-0.461538	0.0588235	-0.235294	1.06897	2.88333
2	0.0714286	-0.857143	1.0625	-0.1875	0.1875	-0.666667	-0.0833333	0.166667	1	3.85714
2	0.5	-0.315789	-0.0909091	-0.272727	0	-0.583333	0.470588	-0.117647	1.14286	3.18644
2	0.5	-0.5	0.5625	-0.25	0.333333	-0.277778	0.75	0.0833333	1.14286	3.39167
2	0.4	-0.4	0.2	-0.466667	0.0714286	-0.428571	0	-0.5	0.935484	2.54167
2	0	-0.533333	0.0714286	-0.928571	0.266667	-0.714286	0.0714286	0	1.06897	4.12605
2	0.235294	-0.411765	0.615385	-0.153846	0.357143	-0.357143	0.4375	-0.4375	1.06897	2.59167
2	-0.307692	-1.08333	0.117647	-0.352941	0.428571	-0.4	-0.428571	-0.714286	0.875	3.75214
